# Supplementary material for: Evaluating the Development, Reliability, and Validation of the Tele-Primary Care Oral Health Clinical Information System Questionnaire: Cross-Sectional Questionnaire Study
Source: JMIR Hum Factors. 2025 Jan 29;12:e53630. doi: 10.2196/53630 (PMC11822314; doi:10.2196/53630)
Supplement: Multimedia Appendix 3 [file humanfactors_v12i1e53630_app3.xlsx]

## Sheet: Form Responses 1
Gender	Race	type of job	Tempat Bertugas: Nyatakan : __________	Tempoh berkhidmat: tahun	Peranan ANDA dalam sistem TPC/TPCOHCIS Pengguna Vendor Pegawai Penghubung Lain-lain, Nyatakan:…………………………….	Using the system TPC/TPCOHCIS enables me to do my work quickly. Kerja saya lebih cepat selesai menggunakan sistem TPC/TPCOHCIS	Using the system TPC/TPCOHCIS improves the quality of the work I do my job. Kerja saya lebih berkualiti menggunakan sistem TPC/TPCOHCIS.	Using the system TPC/TPCOHCIS enhances my effectiveness on the job. Sistem TPC/TPCOHCIS mempercepatkan keberkesanan kerja saya.	Using the systemTPC/TPCOHCIS increases my productivity. Sistem TPC/TPHOHCIS meningkatkan produktiviti saya.	Using the system TPC/TPCOHCIS make it easier for me to do my job. Kerja saya lebih senang menggunakan sistem TPC/TPCOHCIS.	Software application (TPC/TPCOHCIS) can be easily transported and used across multiple platform. Saya senang membuka TPC/TPCOHCIS untuk mendapatkan menghantar dan mendapatkan maklmat dari pelbagai platform (keputusan makmal, X-Ray dan lain-lain data pesakit)	Our user interfaces provide transparent access to all platforms and aplication. Penguna sistem boleh memasukkan data terus dalam pelbagai platform dan aplikasi.	Data received by our links can be easily translated. Data yang diterima mudah difahami untuk kegunaan.	Information is shared seamlessly across our TPC/TPCOHCIS organization regardless of the location. Data di kongsi dan dapat di akses oleh penyedia TPC/TPCOHCIS terlibat dimana jua.	I do not know enough about TPC/TPCOHCIS system to handle my job satisfactorily. Sistem TPC/TPCOHCIS sukar di faham dalam pengelolaan memuaskan.	I need a long time to understand and use the system TPC/TPCOHCIS. Saya ambil masa yang lama untuk pandai menggunakan Sistem TPC/TPCOHCIS.	I do not find enough time to study and upgrade my technology skills. Saya tak punya masa yang cukup untuk belajar dan meningkatkan penggunaan sistem TPC/TPCOHCIS.	I often find it too complex for me to understand and use this system TPC/TPCOHCIS. Saya merasakan Sistem TPC/TPCOHCIS terlalu rumit dan kompleks.	I feel secure in using the TPC/TPCOHCIS system and key in patients confidentiality data and shared across Ministry of Health. Saya yakin dengan penggunaan sistem TPC/TPCOHCIS dan memasukkan data sulit pesakit untuk di kongsi kepada penyedia KKM.	I would feel totally safe using TPC/TPCOHCIS system to retrieve data regarding patients. Saya rasa data pesakit selamat untuk di muat turun dari Sistem TPC/TPCOHCIS.	There is data patients leakage once. Pernah terjadi kebocoran data pesakit.	I am concern about how much I can trust the vendor. Saya amat prihatin dalam menaruh kepercayaan kepada pembekal.	Champion will provide usefull information to top managers and vendor related to TPC/TPCOHCIS. Pegawai penghubung akan memberikan maklumbalas kepada vendor dan pengurusan tertinggi berkaitan masalah Sistem TPC/TPCOHCIS.	Champion play a role in upgrading TPC/TPCOHCIS system for usefull need. Pegawai penghubung memainkan peranan yang penting bagi menambah fungsi Sistem TPC/TPCOHCIS.	Champion have good relationship with both vendor and top managers. Pegawai penghubung mempunyai hubungan yang baik dengan vendor dan pengurusan tertinggi.	Champion able to bring subordinate to use the TPC/TPCOHCIS system well. Pegawai penghubung boleh mengajak anak buah menggunakan Sistem TPC/TPCOHCIS.	Champion provide training for the users few times a year. Pegawai penghubung menyediakan kursus dan latihan berkaitan sistem beberapa kali setahun.	We have enough computers for work use in the TPC/TPCOHCIS. Kami mempunyai komputer yang mencukupi untuk menggunakan Sistem TPC/TPCOHCIS.	We have reliable computer network in our use. Kami mempunyai network komputer yang stabil.	Appropriate hardware, software, and network infrastructures were in place prior to TPC/TPCOHCIS usage. Semua keperluan komputer, sistem, network telah lengkap semasa saya menggunakannya TPC/TPCOHCIS.	we have integrated Information System applications encompassing different functional areas (Lab, Pharmacy). Sistem ini mempunyai intergrasi aplikasi maklumat dalam pelbagai kefungsian( keputusan makmal, Farmasi.)	Top Management always support and encourages the use of system TPC /TPCOHCIS and for job related work. Pegawai atasan sentiasa menyokong penggunaan TPC/TPCOHCIS.	Top management provides most of the necessary helps and resources to enable people to use TPC/TPCOHCIS system. Pegawai atasan menyediakan keperluan dan sumber bagi anggota menggunakan Sistem TPC/TPCOHCIS.	Top management provide good access to hardware when subordinate need them. Pegawai atasan menyediakan kemudahan komputer dan perkakasan apabila mereka memerlukan.	Top management giving feedback to vendors every dismay or unsatisfactory comment from subordinates. Pegawai atasan memberikan maklumbalas berkaitan masalah sistem kepada vendor.	Top management provide good access to software when subordinate needed. Pegawai atasan menyediakan kemudahan peranti dan talian yang baik bila diperlukan oleh anggota yang menggunakan sistem.	There is enough financial aid from KKM for the TPC/TPCOHCIS system. KKM mempunyai peruntukan yang mencukupi untuk sistem TPC/TPCOHCIS.	I find difficulties to use system TPC/TPCOHCIS because it cannot upgraded due to not enough budget. Saya rasa susah menggunakan sistem TPC/TPCOHCIS kerana sistem ini tidak dapat dinaiktaraf kerana tiada peruntukan kewangan yang mencukupi	Computer enough to access TPC/TPCOHCIS system. Komputer mencukupi untuk mengakses Sistem TPC/TPCOHCIS.	We are easily get obsolete computer replacement. Kami mudah mendapatkan penggantian komputer yang telah rosak.	Vendor entertain each one of our complaint dutifully. Vendor mudah memberikan kerjasama dala setiap pengaduan.	Vendor able to upgrade System TPC/TPCOHCIS according to our needs. Vendor mudah menaiktaraf sistem TPC/TPCOHCIS mengikut kesesuaian dan keperluan kerja kami.	Vendor attending meeting quite frequent during technical meeting. Vendor kerap masuk mesyuarat bersama.	I have a platform to voice out problems regarding TPC/TPCOHCIS direct to vendor. Saya mempunyai tempat (platform) untuk mengutarakan keluhan berkaitan sistem TPC/TPCOHCIS terus kepada vendor.	I don’t know how to use computer. Saya tak pandai guna komputer.	I never use online data management. Saya tidak pernah menguruskan data secara talian.	I need other people help to use computer. Saya perlu meminta bantuan orang lain dalam pengunaan komputer.	I like to uses the TPC/TPCOHCIS system. Saya suka menggunakan sistem TPC/TPCOHCIS	TPC/TPCOHCIS are easily to be operated. Sistem TPC/TPCOHCIS mudah untuk dikendalikan.
2	1	1	1	1	2	1	1	1	1	1	2	2	2	4	4	4	4	4	4	4	4	4	2	2	2	2	2	4	4	4	2	4	4	2	2	2	2	2	4	2	4	2	2	4	4	4	4	4	4
1	1	1	1	1	1	4	4	4	4	4	4	4	4	4	2	3	3	3	3	3	3	3	3	4	4	4	4	4	4	4	4	4	4	4	4	4	4	2	4	4	4	4	4	4	2	3	3	4	3
1	1	1	1	1	1	3	3	3	3	3	3	3	3	3	3	3	3	3	3	3	3	3	3	3	3	3	3	3	3	3	3	3	3	3	3	3	3	3	3	3	3	3	3	3	1	1	1	3	3
1	1	1	1	1	1	4	4	4	4	4	4	4	4	4	4	3	3	2	2	2	2	4	4	4	4	4	4	2	2	2	4	4	4	4	4	4	1	2	3	1	3	3	3	2	1	2	1	4	3
2	1	2	2	2	2	3	3	3	4	4	0	3	3	3	2	3	4	3	2	2	4	2	3	3	3	2	3	2	2	2	2	2	2	2	2	2	2	2	2	2	2	2	2	2	2	2	3	2	2
2	1	1	1	1	1	4	4	4	4	4	4	4	4	4	1	1	1	1	4	4	1	4	4	4	4	4	4	4	4	4	4	4	4	4	4	4	4	3	4	2	4	3	4	4	1	1	1	4	4
1	1	1	1	1	1	4	2	4	4	4	4	4	4	4	4	4	4	4	4	4	4	4	3	3	1	4	4	4	4	4	4	3	2	4	4	4	2	4	4	4	4	4	2	4	4	4	4	4	4
2	1	1	1	1	1	3	4	4	4	3	4	4	2	3	2	3	2	2	3	3	2	3	3	4	4	4	4	4	4	4	4	4	3	4	4	4	4	4	4	4	3	3	4	4	4	4	4	4	4
2	3	1	1	1	1	4	4	4	4	4	4	3	3	4	1	2	2	2	3	3	2	3	4	4	4	4	4	2	2	3	4	4	4	3	4	4	2	3	2	2	4	2	4	4	1	2	1	4	4
1	1	1	1	1	1	4	4	4	4	4	4	4	4	4	2	2	2	1	3	3	2	3	4	4	4	4	4	3	3	4	4	4	4	4	4	4	3	2	3	3	4	3	3	3	1	1	2	4	4
[truncated: 25 more columns]

## Sheet: Sheet1
Experts	Q1	Q2	Q3	Q4	Q5	Q6	Q7	Q8	Q9	Q10	Q11	Q12	Q13	Q14	Q15	Q16	Q17	Q18	Q19	Q20	Q21	Q22	Q23	Q24	Q25	Q26	Q27	Q28	Q29	Q30	Q31	Q32	Q33	Q34	Q35	Q36	Q37	Q38	Q39	Q40	Q41	Q42	Q43	Q44	Q45	Q46	Q47	Q48	Q49
R1	0	0	0	0	0	0	0	0	1	1	1	1	1	1	1	1	1	0	0	0	0	0	1	1	1	0	1	1	0	0	0	0	0	1	0	1	0	0	1	1	1	1	1	1	1	1	1	1	1
R2	1	1	1	1	1	1	1	1	1	0	1	1	1	1	1	1	1	1	1	1	1	1	1	1	1	1	1	1	1	1	1	1	0	1	1	1	1	1	1	0	1	1	1	1	1	1	1	0	1
R3	1	1	1	1	1	1	1	1	1	1	1	1	1	1	1	1	1	1	1	1	1	1	1	1	1	1	1	1	1	1	1	1	1	1	1	1	1	1	1	0	0	0	1	1	1	1	1	1	1
R4	1	1	1	1	1	1	1	1	1	1	1	1	0	0	0	0	1	1	1	1	1	1	0	0	0	1	1	1	1	1	1	0	0	1	0	1	1	1	0	0	0	0	1	1	1	0	1	0	1
R5	1	1	1	1	1	0	1	1	1	0	1	1	1	0	0	1	0	1	1	1	0	1	0	0	0	0	0	0	0	0	0	0	0	0	0	0	0	0	0	0	0	1	0	0	0	0	0	1	1
R6	1	1	1	1	1	1	1	1	1	0	0	0	0	1	1	0	1	1	1	1	1	1	1	1	1	1	1	1	1	1	1	1	1	1	0	1	1	1	1	0	0	0	1	1	1	1	1	1	0
R7	1	0	1	1	1	1	1	1	1	1	1	1	1	1	1	1	1	1	1	0	1	1	1	1	1	1	1	0	1	1	1	0	1	1	1	1	1	0	1	1	1	1	1	1	1	1	1	1	1
R8	1	1	1	1	1	1	1	0	1	0	1	0	0	1	1	0	1	1	1	1	1	1	1	1	1	1	1	1	1	1	1	1	1	1	1	1	1	1	1	1	1	1	1	1	1	1	1	1	1
R9	1	1	1	1	1	1	1	1	1	0	0	0	0	1	1	0	1	1	1	1	1	1	0	0	1	1	1	1	1	1	1	0	1	0	0	1	0	1	1	0	0	0	1	1	1	1	1	0	0
R10	1	1	1	1	1	1	1	1	1	0	0	0	0	1	1	0	1	1	1	1	1	1	1	1	1	1	1	1	1	1	1	1	0	1	1	1	1	1	1	0	0	0	1	1	1	1	1	0	0
Experts in agreement	9	8	9	9	9	8	9	8	10	4	7	6	5	8	8	5	9	9	9	8	8	9	7	7	8	8	9	8	8	8	8	5	5	8	5	9	7	7	8	3	4	5	9	9	9	8	9	6	7
I-CVI	0.9	0.8	0.9	0.9	0.9	0.8	0.9	0.8	1	0.4	0.7	0.6	0.5	0.8	0.8	0.5	0.9	0.9	0.9	0.8	0.8	0.9	0.7	0.7	0.8	0.8	0.9	0.8	0.8	0.8	0.8	0.5	0.5	0.8	0.5	0.9	0.7	0.7	0.8	0.3	0.4	0.5	0.9	0.9	0.9	0.8	0.9	0.6	0.7
Universal Agreement (UA)	0	0	0	0	0	0	0	0	1	0	0	0	0	0	0	0	0	0	0	0	0	0	0	0	0	0	0	0	0	0	0	0	0	0	0	0	0	0	0	0	0	0	0	0	0	0	0	0	0
S-CVI/Ave (Based on I-CVI)	7.41538
S-CVI/Ave (Based on proportion)	0.741538
S-CVI-UA	0.0461538
[truncated: 18 more columns]
